# Supplementary material for: Acute infection with Brachyspira hyodysenteriae affects mucin expression, glycosylation, and fecal MUC5AC
Source: Front Cell Infect Microbiol. 2023 Jan 6;12:1042815. doi: 10.3389/fcimb.2022.1042815 (PMC9852840; doi:10.3389/fcimb.2022.1042815)
Supplement: Supplementary file 2 [file Table_1.xlsx]

## Sheet: all
Treatment Group	Histo number	DPI-7	DPI4	DPI4fecal score (fs)	DPI6	DPI6fs	DPI8	DPI8fs	DPI10	DPI10fs	DPI12	DPI12fs	DPI14	DPI14fs	DPI15	DPI15fs	DPI16	DPI16fs	End_fecal	End_fs	End_colon
1	A	60.641	53.8999	0			71.5252	0	35.0338	0									35.0338	0	35.309
1	B		34.4229	0	48.7093	0	48.443	0	29.7433	0	52.4252	0	67.7149	0	51.3782	0			51.3782	0	38.1017
1	C	73.5439	33.0819	0	34.4183	0	67.0351	0	25.7449	0	31.2278	0	46.734	0	48.9645	0			48.9645	0	29.8371
1	D	84.2316	27.3021	0	29.0931	0	41.466	0	27.8669	0	44.527	0	47.4857	0	51.0441	0	60.3989	0	60.3989	0	29.482
1	E	50.1555	31.2469	0	38.4892	0	76.8974	0	37.0276	0									37.0276	0	30.7708
1	F	51.208	25.4551	0	31.0003	0			46.5925	0	27.8223	0	41.6643	0	40.6245	0	38.398	0	38.398	0	25.0194
1	H	41.3449	38.5689	0	63.5841	0	40.2107	0	24.3666	0	71.9206	0	47.4463	0					47.4463	0	24.432
1	I	58.5055	24.5347	0	42.9884	0	36.8789	0	40.1159	0	57.0247	0	42.7838	0					42.7838	0	35.4481
1	J	23.0952	19.1838	0	55.5817	0	38.3874	0	40.2047	0			43.026	0					43.026	0	26.1902
1	K	39.5624	28.9821	0	40.803	0	32.4693	0	31.6238	0	57.9456	0	44.9787	0					44.9787	0	42.6862
1	L	46.1136	17.3846	0	34.4994	0	69.3579	0	29.9467	0	29.4693	0							29.4693	0	29.5641
1	M	54.3948	44.0083	0	31.7517	0	42.7999	0	27.4201	0	54.436	0							54.436	0	29.601
2	N	30.3061	24.8211	0	25.6392	1	81.2003	4	41.4817	4									41.4817	4	43.4949
2	S	115.935	33.6966	0	29.0966	0	82.6302	2.5	49.6402	4	78.8911	4							78.8911	4	54.3396
2	T	41.9291	33.2369	0	23.6917	0	39.5277	1			57.0568	3.5							57.0568	3.5	68.0663
2	V	45.4623	28.6648	0	28.219	1	106.711	4	52.1576	4									52.1576
2	Y	104.114	22.3232	0	19.0827	0	56.7047	0	29.7978	0	66.1164	1	64.3299	4	45.3904	4			45.3904	4	41.7046
2	AA	40.7008	37.4756	0	33.4855	0	78.5144	4	52.2365	4									52.2365
2	AB	65.428	34.4861	0	31.2388	0	42.3351	0	20.7061	4	107.07	2							107.07	2	41.0089
2	AC	106.072	51.6093	0	24.7738	0	37.1521	0	93.5037	3.5	52.9086	4	85.4737	4					85.4737	4	40.6875
2	AE	28.7187	37.78	0	30.468	0	87.7268	4	66.354	4									66.3541	4	74.4217
2	AH	63.4022	32.9971	0	37.1868	0	95.1454	4	75.1297	4									75.1297	4	69.1178
2	AI	65.177	47.071	0	31.406	1	38.5116	1	60.7329	1	84.0557	4	62.7103	4	70.281	4			70.281	4	49.6395
2	AJ	42.601	40.284	0	22.7116	0	38.1808	0	43.1397	0	37.4896	1	67.3717	1	76.4337	2	84.7395	4	84.7395	4	31.6176
3	O	36.5145	70.9238	0	42.6046	0	42.038	1	23.034	4	70.1178	4							70.1178	4	100.294
3	P	43.7705	37.0982	0	43.0305	0	46.438	0	44.6289	0			135.853	3.5					135.853	3.5	84.6947
3	Q	59.3667	34.9562	0	36.0668	0	47.6458	0	50.6878	1	42.4712	4	20.9993	4	56.2613	4			56.2612	4	96.7504
3	R	48.2932	34.7984	0	31.792	0	55.0896	1	32.1123	0	64.5207	2	58.3385	4	87.3719	4			87.3719	4	88.8472
3	U	67.163	31.5896	0	45.4704	0	46.2949	1	71.3326	0	166.972	3.5	81.0825	2.5					81.0825	2.5	42.2192
3	W	46.6428	25.7194	0	30.0086	0	69.353	0	32.5192	0	52.4487	1	43.2629	0	62.9782	2	84.6718	2	84.6718	2	51.0253
3	Z		40.32	0	40.5072	1	58.3312	1	29.7972	4	116.99	4							116.99	4	79.2048
3	AD	30.2376	32.1094	0	23.7297	0	34.5497	0	59.6483	3.5	105.098	4							105.098	4	36.1963
3	AF	57.7588	37.8911	0	36.8297	0	73.4039	1	48.5436	1	69.0731	4	68.772	4					68.772	4	69.5785
3	AG	64.4625	28.4122	0	21.9504	0	61.0754	0	41.602	1	37.8245	1	52.8979	0	59.0469	1	56.0788	1	56.0788	1	37.614
3	AK	43.1525	43.2753	0	42.0738	1			89.1946	4									89.1946	4	43.9358
3	AL	40.3119	45.2992	0	34.6381	1	59.8156	1	98.2568	0	72.0446	1	50.313	0	51.1827	0	87.3075	1	87.3075	1	48.1023
