# Supplementary material for: Acute infection with Brachyspira hyodysenteriae affects mucin expression, glycosylation, and fecal MUC5AC
Source: Front Cell Infect Microbiol. 2023 Jan 6;12:1042815. doi: 10.3389/fcimb.2022.1042815 (PMC9852840; doi:10.3389/fcimb.2022.1042815)
Supplement: Supplementary file 3 [file Table_2.xlsx]

## Sheet: Sheet1
Pig number	Histo	Disease	Diet	Group	Gross lesion	Neutrophil count	crypt depth	IL17A_RNA ISH	MUC5AC	MUC5AC_bottom	MUC5AC_top	MUC2	MUC2_bottom	MUC2_top	LTL_bottom	LTL_top	GSII_bottom	GSII_top	NeuGc	SNA_bottom	SNA_top	MALII_bottom	MALII_top	MUC5AC_ELISA end	fecal score_end	days to euthanasia or end of study	Colonic_MUC5AC
6	A	Con	SBM	1	0	1.7	698.453	0.17877	0.01561	0.0584208	0.170576	25.2932	28.4682	22.3799	0.195512	0.0012066	19.8483	4.05384	6.01971	2.8965	9.04844	8.7143	17.9123	35.0338	0	16	35.309
7	B	Con	SBM	1	0	1.7	635.383	0.29674	0.02029	0.105838	0.0658436	25.0885	31.6989	26.9305	2.46258	0.00329861	19.2792	2.89308	10.0888	10.5445	15.1033	28.2258	39.5255	51.3782	0	16	38.1017
8	C	Con	SBM	1	0	1.6	648.913	0.380703	0.1073	0.0606236	0.112954	29.583	35.6678	23.9044	0.271083	0.177553	16.1638	1.91986	10.0281	8.57911	20.9458	23.0479	28.7747	48.9645	0	16	29.8371
9	D	Con	SBM	1	0	6.8	765.523	0.365743	0.08993	0.323914	0.494925	31.2649	38.2467	24.5583	0.115542	0.00105912	19.1746	3.88052	8.32814	31.3698	26.5142	18.9937	29.5035	60.3989	0	16	29.482
10	E	Con	SBM	1	0	2	629.937	0.523273	0.1153	0.487912	0.548273	26.4984	28.8794	18.6546	1.82883	0.42715	16.4839	3.8061	10.8465	20.3528	29.1459	23.384	30.6143	37.0276	0	16	30.7708
11	F	Con	SBM	1	0	3.2	650.24	0.265647	0.00594	0.03266	0.028648	45.5489	41.6198	32.2644	3.03404	0.00840278	15.299	1.26863	13.0912	7.03187	21.1574	24.1863	36.2228	38.398	0	16	25.0194
43	H	Con	SBM	1	0	7.1	621.017	0.367077	0.03713	0.0746362	0.0762446	40.5243	42.9281	28.3239	1.79574	0.892259	16.4324	3.61921	14.6802	34.9835	34.1697	21.0594	36.8904	47.4463	0	16	24.432
44	I	Con	SBM	1	0	2.8	561.82	0.299388	0.05774	0.25809	0.195274	31.5878	28.4797	14.8959	0.0366486	0.0106448	8.343	1.31846	36.4241	6.56043	6.91448	13.8826	20.4872	42.7838	0	16	35.4481
45	J	Con	SBM	1	0	3.4	523.833	0.309743	0.01809	0.121737	0.103031	26.9922	28.7047	21.2093	0.0756597	0.0165564	14.6028	3.3814	22.2189	18.7521	22.0438	22.4962	25.3946	43.026	0	16	26.1902
46	K	Con	SBM	1	0	6.2	501.377	0.55436	0.07165	0.123004	0.225875	20.176	20.7372	15.9131	1.0365	1.68456	6.05826	0.93711	8.95772	8.80408	20.0268	17.5403	23.3116	44.9787	0	16	42.6862
47	L	Con	SBM	1	0	7.9	613.08	0.333075	0.03806	0.160872	0.0776212	25.3633	27.2041	26.53	7.47132	0.291327	9.93439	1.84437	28.6458	12.207	22.6849	21.7476	26.9353	29.4693	0	16	29.5641
48	M	Con	SBM	1	0	10	548.58	0.330976	0.0102	0.0378378	0.023156	33.2354	35.5357	20.7527	1.44667e-05	0.00374711	13.5525	3.39347	17.9221	8.95174	10.5068	24.0964	25.8704	54.436	0	16	29.601
65	N	Bhyo	SBM	2	14	48.9	1013.61	0.100607	3.525	0.386686	4.67638	30.2044	21.8934	31.1772	7.51933	14.855	5.96982	10.5401	2.45437	1.34299	7.14803	18.3504	29.0029	41.4817	4	8	43.4949
70	S	Bhyo	SBM	2	12	84.2	971.603	0.403545	2.604	0.63454	4.3938	45.5463	27.9974	39.8511	17.2594	4.0136	17.1674	1.84089	14.1569	0.541354	1.61735	21.0533	43.6384	78.8911	4	9	54.3396
71	T	Bhyo	SBM	2	12	76.9	1013.51	0.477135	3.161	0.296852	3.40788	30.158	26.1783	29.8509	13.0862	18.5562	8.81008	5.53894	4.72304	3.44003	12.535	8.99915	27.2482	57.0568	3.5	10	68.0663
73	V	Bhyo	SBM	2	9	80.4	903.037	0.621497	3.348	0.682391	5.60767	33.6341	27.5442	28.2384	19.682	23.6449	15.8477	11.6266	17.2939	0.628994	0.356385	8.66313	23.8457	52.1576	4	7
76	Y	Bhyo	SBM	2	10	77.4	1034.08	0.660456	14.1	0.495464	18.3734	31.3116	25.0492	37.9932	12.3041	24.6979	3.1502	3.40796	9.82051	0.110796	0.0473874	1.54257	26.6705	45.3904	4	14	41.7046
84	AA	Bhyo	SBM	2	14	102.2	1240.96	1.00113	4.852	0.626658	9.73652	21.9375	18.5561	28.4246	12.4554	18.9313	1.79946	5.13074	14.6635	1.63499	0.424904	4.11336	21.9864	52.2365	4	8
85	AB	Bhyo	SBM	2	9	150.8	1115.02	0.330363	6.706	0.896995	9.44773	29.7343	17.1272	31.2424	1.6628	19.7697	1.302	4.66584	10.7628	6.07266	19.4893	3.96423	33.7396	107.07	2	10	41.0089
86	AC	Bhyo	SBM	2	11	73.4	1133.61	0.307657	3.1	0.399844	6.58489	36.7335	25.5034	33.6511	19.6	21.4663	5.04123	5.3284	7.13008	1.76046	6.07579	12.6294	37.003	85.4737	4	11	40.6875
88	AE	Bhyo	SBM	2	7	126.4	1033.13	0.422404	8.783	0.680989	8.30575	31.5149	22.6788	29.2506	14.6346	24.4922	4.92102	4.08814	3.61154	14.322	24.4005	4.18136	25.154	66.3541	4	8	74.4217
91	AH	Bhyo	SBM	2	10	55.8	448.057	0.402936	12.31	6.13861	20.8467	35.6078	31.4923	35.2417	0.711927	0.230353	19.3417	8.08408	4.72354	0.243331	0.296268	3.98271	17.6591	75.1297	4	8	69.1178
92	AI	Bhyo	SBM	2	10	131.1	1094.12	0.97866	8.5	0.654748	9.80087	36.4701	21.3981	36.4166	3.47507	5.85088	5.67104	4.39837	9.75508	0.100542	3.64103	3.25144	28.3634	70.281	4	12	49.6395
93	AJ	Bhyo	SBM	2	10	53.6	1117.35	0.440689	7.888	0.48036	13.6829	28.7365	15.8613	31.2027	1.06629	13.491	3.26414	6.60778	3.12216	0.634053	13.7892	3.56868	26.5351	84.7395	4	16	31.6176
66	O	Bhyo	RS	3	10	25.6	1111.07	0.241123	3.377	0.0727632	4.87074	37.3976	28.9843	40.2879	19.1056	18.6156	16.9771	17.1013	12.0736	2.08028	7.39347	17.2104	42.0421	70.1178	4	10	100.294
67	P	Bhyo	RS	3	8	87.6	757.887	0.311693	4.905	1.11126	6.35235	33.366	21.0187	24.7001	4.41638	3.20681	9.84331	6.55281	21.9981	12.7628	19.4785	5.40333	11.4257	135.853	3.5	11	84.6947
68	Q	Bhyo	RS	3	8	108.9	1015.05	0.673224	10.59	0.336155	14.4983	38.1202	21.8899	35.074	2.90211	3.39764	7.86425	4.22666	19.811	0.327851	10.1288	7.8678	37.5936	56.2612	4	12	96.7504
69	R	Bhyo	RS	3	9	97.6	764.513	0.873037	6.61	0.495582	5.74174	23.7092	17.0326	22.7975	2.45843	3.13929	4.57143	3.77057	24.7527	0.578855	7.5706	6.58619	20.6019	87.3719	4	14	88.8472
72	U	Bhyo	RS	3	7	147	1180.86	1.045	6.821	0.250615	7.58294	45.0383	20.1881	47.0472	1.55523	2.57688	5.2743	12.8075	5.11903	0.352964	0.0167262	8.27187	23.4444	81.0825	2.5	11	42.2192
74	W	Bhyo	RS	3	6	131.1	944.873	0.459562	5.043	0.262299	7.77947	28.7162	17.9959	29.8872	11.9346	21.0632	1.29643	3.12853	8.8382	0.619884	3.26483	3.39456	24.629	84.6718	2	16	51.0253
83	Z	Bhyo	RS	3	13	245	1068.39	1.35506	17.36	5.47178	22.7727	29.1456	19.1472	31.8903	2.24084	3.44476	3.19872	4.36888	10.9781	4.09186	20.8578	8.07667	35.5446	116.99	4	10	79.2048
87	AD	Bhyo	RS	3	14	70.7	1084.39	0.484444	3.963	1.02062	11.3228	32.5565	22.7067	34.4466	1.44389	2.47081	1.29147	3.23457	5.2994	1.3979	19.0273	4.52416	27.631	105.098	4	11	36.1963
89	AF	Bhyo	RS	3	10	68.9	980.787	0.38369	3.73	2.00635	10.1827	34.8774	25.3781	33.6421	11.9858	14.2891	3.79702	5.79395	4.48486	2.42183	3.71756	12.167	30.6387	68.772	4	12	69.5785
90	AG	Bhyo	RS	3	0	7	517.447	0.438066	0.04105	0.131633	0.142325	39.2949	38.755	31.7904	0.0894798	0.0292407	11.5963	0.986704	17.6514	20.4579	21.6386	28.5564	30.3069	56.0788	1	16	37.614
94	AK	Bhyo	RS	3	16	41.1	1073.8	0.35229	11.43	4.14485	18.2254	28.5965	17.8171	24.5662	11.368	11.4532	3.39592	7.02266	8.52708	5.23798	9.1798	2.27554	17.4705	89.1946	4	9	43.9358
95	AL	Bhyo	RS	3	8	59.3	971.033	0.423506	6.07	1.22868	14.9617	29.8875	16.0361	34.1942	12.9135	16.8753	4.94852	12.1855	6.31793	1.99736	15.2689	1.77523	18.1112	87.3075	1	16	48.1023
